# Supplementary material for: Stratification of Amniotic Fluid Cells and Amniotic Fluid by Sex Opens Up New Perspectives on Fetal Health
Source: Biomedicines. 2023 Oct 18;11(10):2830. doi: 10.3390/biomedicines11102830 (PMC10604128; doi:10.3390/biomedicines11102830)
Supplement: Supplementary file 1 [file biomedicines-11-02830-s001.zip]

Archive with 1 entries (1 files):
- biomedicines-2606846-supplementary.pdf
